# Supplementary material for: Contemplative Practices Behavior Is Positively Associated with Well-Being in Three Global Multi-Regional Stanford WELL for Life Cohorts
Source: Int J Environ Res Public Health. 2022 Oct 18;19(20):13485. doi: 10.3390/ijerph192013485 (PMC9603492; doi:10.3390/ijerph192013485)
Supplement: Supplementary file 1 [file ijerph-19-13485-s001.zip]

Archive with 1 entries (1 files):
- ijerph-1929776-supplementary.pdf
